# Supplementary material for: Travel history among persons infected with SARS-CoV-2 variants of concern in the United States, December 2020—February 2021
Source: PLOS Glob Public Health. 2023 Mar 29;3(3):e0001252. doi: 10.1371/journal.pgph.0001252 (PMC10058079; doi:10.1371/journal.pgph.0001252)
Supplement: S1 Table — (XLSX) [file pgph.0001252.s001.xlsx]

## Sheet: Institution data contact info
State	Institutional Email Address	Phone Number	Hyperlink to Data Request Form
Alaska	InfDisease@alaska.gov	907-269-8000	https://health.alaska.gov/dph/Epi/Pages/confidentiality/default.aspx
Alabama	covid19info@adph.state.al.us	1-800-270-7268
California	covidepi@cdph.ca.gov
Colorado	cdphe_covid_data@state.co.us	720.213.6086
Connecticut	dph.epi@ct.gov	860-509-7994
DC	doh.epi@dc.gov	202-442-5955
Deleware	DHSS_DPH_DataRequest@delaware.gov		https://www.dhss.delaware.gov/dhss/dph/drpmain.html
Georgia	contactpublichealth@dph.ga.gov	404-657-2700	https://gadph.justfoia.com/Forms/Launch/bec2f1ca-0d42-4ea4-9a74-85c9a0806640
Illinois	covidsurveillance@illinois.gov	217-782-2016	https://dph.illinois.gov/data-statistics.html
Indiana		866-211-9966
Iowa	cade@idph.iowa.gov
Kansas	kdhe.epihotline@ks.gov	877-427-7317
Kentucky	kycovid19@ky.gov	502.564.3970
Louisiana	OPH.IDEpi@la.gov	504-568-8313
Maine	Disease.Reporting@Maine.gov	800-821-5821
Maryland	mdh.contacttracing@maryland.gov
Massachussetts	BIDLS-Data-PRRRequests.ISIS@mass.gov	617-983-6801	https://www.mass.gov/doc/surveillance-data-request-form/download
Michigan	mdhhs-covidreferrals@michigan.gov	517-335-8165
Minnesota	health.idepcweb@state.mn.us
Nebraska	dchdepidemiology@douglascounty-ne.gov	402.444.7213
Nevada			https://www.southernnevadahealthdistrict.org/news-info/records-request/public-records-request/
New Jersey	CDS.COV.DATA@doh.nj.gov	(609) 826 5964
New Mexico		505-827-0006
New York City	DOW@health.nyc.gov
North Carolina		800-232-4636
Ohio	ODHLabs@odh.ohio.gov	888-634-5227	N/A
Oklahoma	ADService@health.ok.gov		ADService@health.ok.gov
Oregon	ACDP.COVID@dhsoha.state.or.us
Pennsylvania		877-PA-HEALTH	https://forms.health.pa.gov/health-contact-us/
South Carolina	dade_consultants@dhec.sc.gov	803.898.0861
Tennessee	ep.response@tn.gov	615.741.7247	https://www.surveygizmo.com/s3/5819792/TDH-Data-Request-Form
Texas	EAIDU-Coronavirus@dshs.texas.gov		https://www.dshs.texas.gov/IDCU/data/EAIDU-Data-Request-Form.pdf
Utah		385-273-7878
Virginia	Epi-Comments@vdh.virginia.gov	(804) 864-8141
Washington	wgs-epi@doh.wa.gov
Wisconsin	DHSDPHBCD@dhs.wisconsin.gov	608-267-0233	https://www.dhs.wisconsin.gov/stats/contact.htm
Wyoming	wdh.covid19@wyo.gov	1-877-996-9000
CDC	eocevent375@cdc.gov
